# Supplementary material for: MicroFace maps microglial morphology remodeling, revealing spatial zones and bifurcated trajectories during brain microinjury recovery
Source: iScience. 2026 Jun 23;29(7):116485. doi: 10.1016/j.isci.2026.116485 (PMC13320269; doi:10.1016/j.isci.2026.116485)
Supplement: Table S1. Metadata table reporting the total number of segmented microglial cells and number of analyzed images for each animal included in the study [file mmc2.xlsx]

## Sheet: Sheet1
FileName_Original_Iba1_cell	Time_weeks	Electrode_Thickness	SubImage	Animal_ID	No. Of cells
R10_4hpi_11_Iba1_1_FilteredSubtracted.tif	00WPI	11	1	1	883
R10_4hpi_11_Iba1_2_FilteredSubtracted.tif	00WPI	11	2	1	1022
R10_4hpi_11_Iba1_3_FilteredSubtracted.tif	00WPI	11	3	1	882
R10_4hpi_11_Iba1_4_FilteredSubtracted.tif	00WPI	11	4	1	850
R10_4hpi_16_Iba1_1_FilteredSubtracted.tif	00WPI	16	1	2	934
R10_4hpi_16_Iba1_2_FilteredSubtracted.tif	00WPI	16	2	2	651
R10_4hpi_16_Iba1_3_FilteredSubtracted.tif	00WPI	16	3	2	602
R10_4hpi_16_Iba1_4_FilteredSubtracted.tif	00WPI	16	4	2	659
R10_4hpi_50_Iba1_1_FilteredSubtracted.tif	00WPI	50	1	3	874
R10_4hpi_50_Iba1_2_FilteredSubtracted.tif	00WPI	50	2	3	846
R10_4hpi_50_Iba1_3_FilteredSubtracted.tif	00WPI	50	3	3	759
R10_4hpi_50_Iba1_4_FilteredSubtracted.tif	00WPI	50	4	3	768
R10_4hpi_6_Iba1_1_FilteredSubtracted.tif	00WPI	6	1	4	1008
R11_4hpi_11_Iba1_1_FilteredSubtracted.tif	00WPI	11	1	5	871
R11_4hpi_11_Iba1_2_FilteredSubtracted.tif	00WPI	11	2	5	762
R11_4hpi_11_Iba1_3_FilteredSubtracted.tif	00WPI	11	3	5	745
R11_4hpi_11_Iba1_4_FilteredSubtracted.tif	00WPI	11	4	5	670
R11_4hpi_16_Iba1_1_FilteredSubtracted.tif	00WPI	16	1	6	921
R11_4hpi_16_Iba1_2_FilteredSubtracted.tif	00WPI	16	2	6	1008
R11_4hpi_16_Iba1_3_FilteredSubtracted.tif	00WPI	16	3	6	920
R11_4hpi_16_Iba1_4_FilteredSubtracted.tif	00WPI	16	4	6	805
R11_4hpi_50_Iba1_1_FilteredSubtracted.tif	00WPI	50	1	7	981
R11_4hpi_50_Iba1_2_FilteredSubtracted.tif	00WPI	50	2	7	891
R11_4hpi_50_Iba1_3_FilteredSubtracted.tif	00WPI	50	3	7	759
R11_4hpi_50_Iba1_4_FilteredSubtracted.tif	00WPI	50	4	7	706
R12_4hpi_11_Iba1_1_FilteredSubtracted.tif	00WPI	11	1	8	982
R12_4hpi_11_Iba1_2_FilteredSubtracted.tif	00WPI	11	2	8	1099
R12_4hpi_11_Iba1_3_FilteredSubtracted.tif	00WPI	11	3	8	947
R12_4hpi_11_Iba1_4_FilteredSubtracted.tif	00WPI	11	4	8	933
R12_4hpi_16_Iba1_1_FilteredSubtracted.tif	00WPI	16	1	9	798
R12_4hpi_16_Iba1_2_FilteredSubtracted.tif	00WPI	16	2	9	1075
R12_4hpi_16_Iba1_3_FilteredSubtracted.tif	00WPI	16	3	9	1163
R12_4hpi_16_Iba1_4_FilteredSubtracted.tif	00WPI	16	4	9	1001
R12_4hpi_50_Iba1_1_FilteredSubtracted.tif	00WPI	50	1	10	979
R12_4hpi_50_Iba1_2_FilteredSubtracted.tif	00WPI	50	2	10	759
R12_4hpi_50_Iba1_3_FilteredSubtracted.tif	00WPI	50	3	10	806
R12_4hpi_50_Iba1_4_FilteredSubtracted.tif	00WPI	50	4	10	816
R13_4hpi_11_Iba1_1_FilteredSubtracted.tif	00WPI	11	1	11	623
R13_4hpi_11_Iba1_2_FilteredSubtracted.tif	00WPI	11	2	11	808
R13_4hpi_11_Iba1_3_FilteredSubtracted.tif	00WPI	11	3	11	702
R13_4hpi_11_Iba1_4_FilteredSubtracted.tif	00WPI	11	4	11	715
R13_4hpi_16_Iba1_1_FilteredSubtracted.tif	00WPI	16	1	12	740
R13_4hpi_16_Iba1_2_FilteredSubtracted.tif	00WPI	16	2	12	982
R13_4hpi_16_Iba1_3_FilteredSubtracted.tif	00WPI	16	3	12	936
R13_4hpi_16_Iba1_4_FilteredSubtracted.tif	00WPI	16	4	12	818
R13_4hpi_50_Iba1_1_FilteredSubtracted.tif	00WPI	50	1	13	912
R13_4hpi_50_Iba1_2_FilteredSubtracted.tif	00WPI	50	2	13	874
R13_4hpi_50_Iba1_3_FilteredSubtracted.tif	00WPI	50	3	13	765
R13_4hpi_50_Iba1_4_FilteredSubtracted.tif	00WPI	50	4	13	897
R19_5dpi_11_Iba1_1_FilteredSubtracted.tif	01WPI	11	1	14	1539
R19_5dpi_11_Iba1_2_FilteredSubtracted.tif	01WPI	11	2	14	1696
R19_5dpi_11_Iba1_3_FilteredSubtracted.tif	01WPI	11	3	14	1767
R19_5dpi_11_Iba1_4_FilteredSubtracted.tif	01WPI	11	4	14	1098
R19_5dpi_16_Iba1_1_FilteredSubtracted.tif	01WPI	16	1	15	1451
R19_5dpi_16_Iba1_2_FilteredSubtracted.tif	01WPI	16	2	15	1541
R19_5dpi_16_Iba1_3_FilteredSubtracted.tif	01WPI	16	3	15	1742
R19_5dpi_16_Iba1_4_FilteredSubtracted.tif	01WPI	16	4	15	767
R19_5dpi_50_Iba1_1_FilteredSubtracted.tif	01WPI	50	1	16	1526
R19_5dpi_50_Iba1_2_FilteredSubtracted.tif	01WPI	50	2	16	1479
R19_5dpi_50_Iba1_3_FilteredSubtracted.tif	01WPI	50	3	16	1409
R19_5dpi_6_Iba1_1_FilteredSubtracted.tif	01WPI	6	1	17	1337
R19_5dpi_6_Iba1_2_FilteredSubtracted.tif	01WPI	6	2	17	1060
R19_5dpi_6_Iba1_3_FilteredSubtracted.tif	01WPI	6	3	17	927
R19_5dpi_6_Iba1_4_FilteredSubtracted.tif	01WPI	6	4	17	1123
R22_14dpi_6_Iba1_1_FilteredSubtracted.tif	02WPI	6	1	23	2034
R22_14dpi_6_Iba1_2_FilteredSubtracted.tif	02WPI	6	2	23	1846
R22_14dpi_6_Iba1_3_FilteredSubtracted.tif	02WPI	6	3	23	1672
R22_14dpi_6_Iba1_4_FilteredSubtracted.tif	02WPI	6	4	23	1730
R22_2wpi_11_Iba1_1_FilteredSubtracted.tif	02WPI	11	1	20	1324
R22_2wpi_11_Iba1_2_FilteredSubtracted.tif	02WPI	11	2	20	1525
R22_2wpi_11_Iba1_3_FilteredSubtracted.tif	02WPI	11	3	20	1388
R22_2wpi_11_Iba1_4_FilteredSubtracted.tif	02WPI	11	4	20	1458
R22_2wpi_16_Iba1_1_FilteredSubtracted.tif	02WPI	16	1	21	1646
R22_2wpi_16_Iba1_2_FilteredSubtracted.tif	02WPI	16	2	21	1169
R22_2wpi_16_Iba1_3_FilteredSubtracted.tif	02WPI	16	3	21	1391
R22_2wpi_16_Iba1_4_FilteredSubtracted.tif	02WPI	16	4	21	1198
R22_2wpi_50_Iba1_1_FilteredSubtracted.tif	02WPI	50	1	22	2290
R22_2wpi_50_Iba1_2_FilteredSubtracted.tif	02WPI	50	2	22	2119
R22_2wpi_50_Iba1_3_FilteredSubtracted.tif	02WPI	50	3	22	1852
R22_2wpi_50_Iba1_4_FilteredSubtracted.tif	02WPI	50	4	22	1619
R22_5dpi_50_Iba1_4_FilteredSubtracted.tif	01WPI	50	4	18	2698
R22_5dpi_6_Iba1_1_FilteredSubtracted.tif	01WPI	6	1	19	368
R22_5dpi_6_Iba1_2_FilteredSubtracted.tif	01WPI	6	2	19	437
R22_5dpi_6_Iba1_3_FilteredSubtracted.tif	01WPI	6	3	19	311
R22_5dpi_6_Iba1_4_FilteredSubtracted.tif	01WPI	6	4	19	283
R23_14dpi_6_Iba1_1_FilteredSubtracted.tif	02WPI	6	1	30	1512
R23_14dpi_6_Iba1_2_FilteredSubtracted.tif	02WPI	6	2	30	1303
R23_14dpi_6_Iba1_3_FilteredSubtracted.tif	02WPI	6	3	30	1450
R23_14dpi_6_Iba1_4_FilteredSubtracted.tif	02WPI	6	4	30	1531
R23_2wpi_11_Iba1_1_FilteredSubtracted.tif	02WPI	11	1	27	1944
R23_2wpi_11_Iba1_2_FilteredSubtracted.tif	02WPI	11	2	27	2140
R23_2wpi_11_Iba1_3_FilteredSubtracted.tif	02WPI	11	3	27	1693
R23_2wpi_11_Iba1_4_FilteredSubtracted.tif	02WPI	11	4	27	1953
R23_2wpi_16_Iba1_1_FilteredSubtracted.tif	02WPI	16	1	28	2289
R23_2wpi_16_Iba1_2_FilteredSubtracted.tif	02WPI	16	2	28	1739
R23_2wpi_16_Iba1_3_FilteredSubtracted.tif	02WPI	16	3	28	1312
R23_2wpi_16_Iba1_4_FilteredSubtracted.tif	02WPI	16	4	28	904
R23_2wpi_50_Iba1_1_FilteredSubtracted.tif	02WPI	50	1	29	2936
R23_2wpi_50_Iba1_2_FilteredSubtracted.tif	02WPI	50	2	29	1671
R23_2wpi_50_Iba1_3_FilteredSubtracted.tif	02WPI	50	3	29	1485
R23_2wpi_50_Iba1_4_FilteredSubtracted.tif	02WPI	50	4	29	1572
R23_5dpi_11_Iba1_1_FilteredSubtracted.tif	01WPI	11	1	24	1660
R23_5dpi_11_Iba1_2_FilteredSubtracted.tif	01WPI	11	2	24	1455
R23_5dpi_11_Iba1_3_FilteredSubtracted.tif	01WPI	11	3	24	1315
R23_5dpi_11_Iba1_4_FilteredSubtracted.tif	01WPI	11	4	24	1163
R23_5dpi_50_Iba1_1_FilteredSubtracted.tif	01WPI	50	1	25	1473
R23_5dpi_50_Iba1_2_FilteredSubtracted.tif	01WPI	50	2	25	1408
R23_5dpi_50_Iba1_3_FilteredSubtracted.tif	01WPI	50	3	25	1392
R23_5dpi_50_Iba1_4_FilteredSubtracted.tif	01WPI	50	4	25	1273
R23_5dpi_6_Iba1_1_FilteredSubtracted.tif	01WPI	6	1	26	1622
R23_5dpi_6_Iba1_2_FilteredSubtracted.tif	01WPI	6	2	26	1622
R23_5dpi_6_Iba1_3_FilteredSubtracted.tif	01WPI	6	3	26	1189
R23_5dpi_6_Iba1_4_FilteredSubtracted.tif	01WPI	6	4	26	1206
R24_14dpi_6_Iba1_1_FilteredSubtracted.tif	02WPI	6	1	37	1991
R24_14dpi_6_Iba1_2_FilteredSubtracted.tif	02WPI	6	2	37	1693
R24_14dpi_6_Iba1_3_FilteredSubtracted.tif	02WPI	6	3	37	1876
R24_14dpi_6_Iba1_4_FilteredSubtracted.tif	02WPI	6	4	37	1873
R24_2wpi_11_Iba1_1_FilteredSubtracted.tif	02WPI	11	1	34	2113
R24_2wpi_11_Iba1_2_FilteredSubtracted.tif	02WPI	11	2	34	1918
R24_2wpi_11_Iba1_3_FilteredSubtracted.tif	02WPI	11	3	34	1958
R24_2wpi_11_Iba1_4_FilteredSubtracted.tif	02WPI	11	4	34	1663
R24_2wpi_16_Iba1_1_FilteredSubtracted.tif	02WPI	16	1	35	1769
R24_2wpi_16_Iba1_2_FilteredSubtracted.tif	02WPI	16	2	35	1854
R24_2wpi_16_Iba1_3_FilteredSubtracted.tif	02WPI	16	3	35	1787
R24_2wpi_16_Iba1_4_FilteredSubtracted.tif	02WPI	16	4	35	1792
R24_2wpi_50_Iba1_1_FilteredSubtracted.tif	02WPI	50	1	36	2221
R24_2wpi_50_Iba1_2_FilteredSubtracted.tif	02WPI	50	2	36	1930
R24_2wpi_50_Iba1_3_FilteredSubtracted.tif	02WPI	50	3	36	1873
R24_2wpi_50_Iba1_4_FilteredSubtracted.tif	02WPI	50	4	36	1949
R24_5dpi_11_Iba1_1_FilteredSubtracted.tif	01WPI	11	1	31	1819
R24_5dpi_11_Iba1_2_FilteredSubtracted.tif	01WPI	11	2	31	1672
R24_5dpi_11_Iba1_3_FilteredSubtracted.tif	01WPI	11	3	31	1618
R24_5dpi_11_Iba1_4_FilteredSubtracted.tif	01WPI	11	4	31	1404
R24_5dpi_50_Iba1_1_FilteredSubtracted.tif	01WPI	50	1	32	2686
R24_5dpi_50_Iba1_2_FilteredSubtracted.tif	01WPI	50	2	32	2403
R24_5dpi_50_Iba1_3_FilteredSubtracted.tif	01WPI	50	3	32	1914
R24_5dpi_50_Iba1_4_FilteredSubtracted.tif	01WPI	50	4	32	2089
R24_5dpi_6_Iba1_1_FilteredSubtracted.tif	01WPI	6	1	33	1834
R24_5dpi_6_Iba1_2_FilteredSubtracted.tif	01WPI	6	2	33	1455
R24_5dpi_6_Iba1_3_FilteredSubtracted.tif	01WPI	6	3	33	1269
R24_5dpi_6_Iba1_4_FilteredSubtracted.tif	01WPI	6	4	33	1370
R25_14dpi_6_Iba1_1_FilteredSubtracted.tif	02WPI	6	1	41	1110
R25_14dpi_6_Iba1_2_FilteredSubtracted.tif	02WPI	6	2	41	1232
R25_14dpi_6_Iba1_3_FilteredSubtracted.tif	02WPI	6	3	41	1384
R25_14dpi_6_Iba1_4_FilteredSubtracted.tif	02WPI	6	4	41	1288
R25_2wpi_11_Iba1_2_FilteredSubtracted.tif	02WPI	11	2	38	1624
R25_2wpi_11_Iba1_3_FilteredSubtracted.tif	02WPI	11	3	38	1690
R25_2wpi_11_Iba1_4_FilteredSubtracted.tif	02WPI	11	4	38	1507
R25_2wpi_16_Iba1_1_FilteredSubtracted.tif	02WPI	16	1	39	2097
R25_2wpi_16_Iba1_2_FilteredSubtracted.tif	02WPI	16	2	39	1792
R25_2wpi_16_Iba1_3_FilteredSubtracted.tif	02WPI	16	3	39	1644
R25_2wpi_16_Iba1_4_FilteredSubtracted.tif	02WPI	16	4	39	1765
R25_2wpi_50_Iba1_1_FilteredSubtracted.tif	02WPI	50	1	40	1510
R25_2wpi_50_Iba1_2_FilteredSubtracted.tif	02WPI	50	2	40	1338
R25_2wpi_50_Iba1_3_FilteredSubtracted.tif	02WPI	50	3	40	1336
R25_2wpi_50_Iba1_4_FilteredSubtracted.tif	02WPI	50	4	40	1413
R30_8wpi_6_Iba1_1_FilteredSubtracted.tif	08WPI	6	1	42	1030
R30_8wpi_6_Iba1_2_FilteredSubtracted.tif	08WPI	6	2	42	1100
R31_8wpi_6_Iba1_2_FilteredSubtracted.tif	08WPI	6	2	43	1170
R31_8wpi_6_Iba1_3_FilteredSubtracted.tif	08WPI	6	3	43	1015
R33_8wpi_11_Iba1_1_FilteredSubtracted.tif	08WPI	11	1	44	1222
R33_8wpi_11_Iba1_2_FilteredSubtracted.tif	08WPI	11	2	44	1036
R33_8wpi_11_Iba1_3_FilteredSubtracted.tif	08WPI	11	3	44	1216
R33_8wpi_11_Iba1_4_FilteredSubtracted.tif	08WPI	11	4	44	1341
R33_8wpi_16_Iba1_1_FilteredSubtracted.tif	08WPI	16	1	45	1366
R33_8wpi_16_Iba1_2_FilteredSubtracted.tif	08WPI	16	2	45	1405
R33_8wpi_16_Iba1_3_FilteredSubtracted.tif	08WPI	16	3	45	953
R33_8wpi_16_Iba1_4_FilteredSubtracted.tif	08WPI	16	4	45	816
R33_8wpi_50_Iba1_1_FilteredSubtracted.tif	08WPI	50	1	46	1479
R33_8wpi_50_Iba1_2_FilteredSubtracted.tif	08WPI	50	2	46	1357
R33_8wpi_50_Iba1_3_FilteredSubtracted.tif	08WPI	50	3	46	1263
R33_8wpi_50_Iba1_4_FilteredSubtracted.tif	08WPI	50	4	46	950
R33_8wpi_6_Iba1_1_FilteredSubtracted.tif	08WPI	6	1	47	1303
R33_8wpi_6_Iba1_2_FilteredSubtracted.tif	08WPI	6	2	47	1468
R33_8wpi_6_Iba1_3_FilteredSubtracted.tif	08WPI	6	3	47	1167
R33_8wpi_6_Iba1_4_FilteredSubtracted.tif	08WPI	6	4	47	1192
R35_18wpi_50_Iba1_1_FilteredSubtracted.tif	18WPI	50	1	48	708
R35_18wpi_6_Iba1_3_FilteredSubtracted.tif	18WPI	6	3	49	1267
R35_18wpi_6_Iba1_4_FilteredSubtracted.tif	18WPI	6	4	49	966
R36_18wpi_11_Iba1_1_FilteredSubtracted.tif	18WPI	11	1	50	665
R36_18wpi_11_Iba1_2_FilteredSubtracted.tif	18WPI	11	2	50	759
R36_18wpi_11_Iba1_3_FilteredSubtracted.tif	18WPI	11	3	50	641
R36_18wpi_16_Iba1_1_FilteredSubtracted.tif	18WPI	16	1	51	802
R36_18wpi_16_Iba1_2_FilteredSubtracted.tif	18WPI	16	2	51	584
R36_18wpi_16_Iba1_3_FilteredSubtracted.tif	18WPI	16	3	51	603
R36_18wpi_16_Iba1_4_FilteredSubtracted.tif	18WPI	16	4	51	781
R36_18wpi_50_Iba1_1_FilteredSubtracted.tif	18WPI	50	1	52	774
R36_18wpi_50_Iba1_2_FilteredSubtracted.tif	18WPI	50	2	52	846
R36_18wpi_50_Iba1_3_FilteredSubtracted.tif	18WPI	50	3	52	746
R36_18wpi_50_Iba1_4_FilteredSubtracted.tif	18WPI	50	4	52	615
R36_18wpi_6_Iba1_2_FilteredSubtracted.tif	18WPI	6	2	53	770
R37_18wpi_11_Iba1_1_FilteredSubtracted.tif	18WPI	11	1	54	1013
R37_18wpi_11_Iba1_2_FilteredSubtracted.tif	18WPI	11	2	54	1319
R37_18wpi_11_Iba1_3_FilteredSubtracted.tif	18WPI	11	3	54	1034
R37_18wpi_11_Iba1_4_FilteredSubtracted.tif	18WPI	11	4	54	1027
R37_18wpi_16_Iba1_1_FilteredSubtracted.tif	18WPI	16	1	55	613
R37_18wpi_16_Iba1_2_FilteredSubtracted.tif	18WPI	16	2	55	1132
R37_18wpi_16_Iba1_3_FilteredSubtracted.tif	18WPI	16	3	55	1025
R37_18wpi_16_Iba1_4_FilteredSubtracted.tif	18WPI	16	4	55	719
R37_18wpi_50_Iba1_1_FilteredSubtracted.tif	18WPI	50	1	56	997
R37_18wpi_50_Iba1_2_FilteredSubtracted.tif	18WPI	50	2	56	1053
R37_18wpi_50_Iba1_3_FilteredSubtracted.tif	18WPI	50	3	56	1036
R38_18wpi_11_Iba1_1_FilteredSubtracted.tif	18WPI	11	1	57	996
R38_18wpi_11_Iba1_2_FilteredSubtracted.tif	18WPI	11	2	57	1071
R38_18wpi_11_Iba1_3_FilteredSubtracted.tif	18WPI	11	3	57	804
R38_18wpi_16_Iba1_1_FilteredSubtracted.tif	18WPI	16	1	58	899
R38_18wpi_16_Iba1_2_FilteredSubtracted.tif	18WPI	16	2	58	936
R38_18wpi_16_Iba1_3_FilteredSubtracted.tif	18WPI	16	3	58	679
R38_18wpi_16_Iba1_4_FilteredSubtracted.tif	18WPI	16	4	58	901
R38_18wpi_50_Iba1_1_FilteredSubtracted.tif	18WPI	50	1	59	1218
R38_18wpi_50_Iba1_2_FilteredSubtracted.tif	18WPI	50	2	59	1018
R38_18wpi_50_Iba1_3_FilteredSubtracted.tif	18WPI	50	3	59	892
R38_18wpi_50_Iba1_4_FilteredSubtracted.tif	18WPI	50	4	59	993
R38_18wpi_6_Iba1_1_FilteredSubtracted.tif	18WPI	6	1	60	820
R38_18wpi_6_Iba1_2_FilteredSubtracted.tif	18WPI	6	2	60	910
R39_18wpi_11_Iba1_1_FilteredSubtracted.tif	18WPI	11	1	61	960
R39_18wpi_11_Iba1_2_FilteredSubtracted.tif	18WPI	11	2	61	942
R39_18wpi_11_Iba1_3_FilteredSubtracted.tif	18WPI	11	3	61	1012
R39_18wpi_16_Iba1_1_FilteredSubtracted.tif	18WPI	16	1	62	792
R39_18wpi_16_Iba1_2_FilteredSubtracted.tif	18WPI	16	2	62	910
R39_18wpi_16_Iba1_3_FilteredSubtracted.tif	18WPI	16	3	62	845
R39_18wpi_16_Iba1_4_FilteredSubtracted.tif	18WPI	16	4	62	920
R39_18wpi_50_Iba1_1_FilteredSubtracted.tif	18WPI	50	1	63	675
R39_18wpi_50_Iba1_2_FilteredSubtracted.tif	18WPI	50	2	63	889
R39_18wpi_50_Iba1_3_FilteredSubtracted.tif	18WPI	50	3	63	892
R39_18wpi_50_Iba1_4_FilteredSubtracted.tif	18WPI	50	4	63	730
